# Supplementary material for: Diversity of astroviruses in wild animals in Yunnan province, China
Source: Virol J. 2024 Feb 27;21:51. doi: 10.1186/s12985-024-02314-0 (PMC10900740; doi:10.1186/s12985-024-02314-0)
Supplement: Supplementary file 1 — Supplementary Material 1 [file 12985_2024_2314_MOESM1_ESM.xlsx]

## Sheet: Sheet1
Table S1. Transcription assembly library related information
Library	Strains name	Animal species
pool 01	Avian.astrovirus.CHN-YN-KM75_2022	Larus ridibundus
	Avian.astrovirus.CHN-YN-KM159_2022
	Avian.astrovirus.CHN-YN-KM168_2022
pool 02	Avian.astrovirus.CHN-YN-Dl2_2022	Hierococcyx sparverioides
pool 03	Avian.astrovirus.CHN-YN-KM74_2022	Larus ridibundus
pool 04	Bat.astrovirus.CHN-YN-Nj102_2022	Hipposideros pomona
	Bat.astrovirus.CHN-YN-Nj62_2022
	Bat.astrovirus.CHN-YN-Nj137_2022
pool 05	Bat.astrovirus.CHN-YN-JG33_2022	Miniopterus pusillus
	Bat.astrovirus.CHN-YN-JG36_2022
	Bat.astrovirus.CHN-YN-JG26_2022
pool 06	Porcine.astrovirus.CHN-YN-ZT23_2022	Sus scrofa
	Porcine.astrovirus.CHN-YN-ZT31_2022
pool 07	Porcine.astrovirus.CHN-YN-ZT26_2022
pool 08	Rodent.astrovirus.CHN-YN-LH15_2022	Rattus tanezumi
	Rodent.astrovirus.CHN-YN-LH29_2022
	Rodent.astrovirus.CHN-YN-LH37_2022
pool 09	Bat.astrovirus.CHN-YN-Nj133_2022	Hipposideros pomona
pool 10	Porcine.astrovirus.CHN-YN-ZT5_2022	Sus scrofa
	Porcine.astrovirus.CHN-YN-ZT13_2022
pool 11	Rodent.astrovirus.CHN-YN-WS4_2022	Rattus norvegicus
pool 12	Porcine.astrovirus.CHN-YN-ZT12_2022	Sus scrofa
	Porcine.astrovirus.CHN-YN-ZT15_2022
	Porcine.astrovirus.CHN-YN-ZT21_2022
pool 13	Avian.astrovirus.CHN-YN-Dl58_2022	Turdus dissimilis
pool 14	Rodent_astrovirus_CHN-YN-LH4_2022	Rattus tanezumi
	Rodent_astrovirus_CHN-YN-LH32_2022
	Rodent_astrovirus_CHN-YN-LH36_2022
pool 15	Rodent.astrovirus.CHN-YN-KM2_2022	Rattus norvegicus
	Rodent.astrovirus.CHN-YN-KM5_2022
	Rodent.astrovirus.CHN-YN-KM6_2022
pool 16	Bat.astrovirus.CHN-YN-JG15_2022	Hipposideros pomona
	Bat.astrovirus.CHN-YN-Nj99_2022
	Bat.astrovirus.CHN-YN-Nj112_2022
pool 17	Rodent.astrovirus.CHN-YN-WS2_2022	Rattus norvegicus
	Rodent.astrovirus.CHN-YN-WS3_2022
	Rodent.astrovirus.CHN-YN-WS13_2022
pool 18	Rodent_astrovirus_CHN-YN-LH6_2022	Rattus tanezumi
	Rodent.astrovirus.CHN-YN-LH13_2022
	Rodent.astrovirus.CHN-YN-LH23_2022
pool 19	Rodent.astrovirus.CHN-YN-NJ81_2022
	Rodent.astrovirus.CHN-YN-NJ74_2022
	Rodent.astrovirus.CHN-YN-NJ73_2022
pool 20	Rodent.astrovirus.CHN-YN-NJ72_2022
pool 21	Rodent.astrovirus.CHN-YN-BS46_2023
