# Supplementary material for: Diversity of astroviruses in wild animals in Yunnan province, China
Source: Virol J. 2024 Feb 27;21:51. doi: 10.1186/s12985-024-02314-0 (PMC10900740; doi:10.1186/s12985-024-02314-0)
Supplement: Supplementary file 2 — Supplementary Material 2 [file 12985_2024_2314_MOESM2_ESM.xlsx]

## Sheet: Sheet1
Table S2. RoAstV-KM-5 and RoAstV-LH-36 Full length genome primers used in this study
Primer (sense)	Nucleotide sequence 5’ to 3’	Position
RoAstV-KM-5-1F	CCTCTGGCTGACCGGCAT	1-5
RoAstV-KM-5-1R	CTTAGGYTGCTGGTCACCAA
RoAstV-KM-5-2F	CTGATRCTGGCTTTCCCGAA	2131-4300
RoAstV-KM-5-2R1	CCACCATTGTTCCGCCGAT
RoAstV-KM-5-2R2	CCCTCCATAGYCTATCTAGCYG
RoAstV-KM-5-3F	CCTGTGCTATCAGATATTGGCTC	4049-6275
RoAstV-KM-5-3R	CTCATCACCCAGCCCGAGA
RoAstV-KM-5-4F	CTGACCACAATCGGGACTGCT	6033-6688
RoAstV-KM-5-4R	AGCAGTCCCGATTGTGGTCAG
RoAstV-LH-36-1F	CTTTTAAGCGTGTCTATGCCTC	7-2308
RoAstV-LH-36-1R	CCATTTTCACTGCCATAGTCCCA
RoAstV-LH-36-2F	AACAAAACCTTAGGCCCGGAG	2117-4275
RoAstV-LH-36-2R	GCTTACCGCCGCCATTGCT
RoAstV-LH-36-3F1	AACCTGCAAAGAAACTACTGGA	3964-5495
RoAstV-LH-36-3R1	GGCTGTTTCAACCGAAAACCC
RoAstV-LH-36-3F2	CTAGATTCACCAAGCGGCWGA	4114-5474
RoAstV-LH-36-3R2	CATAGTCAGGCAGCCGCAAA
RoAstV-LH-36-4F	CATCGCCAATGCAACCACC	5315-6652
RoAstV-LH-36-4R	AAGCATTTGTGGCCCTAACCC
