# Supplementary material for: Diversity of astroviruses in wild animals in Yunnan province, China
Source: Virol J. 2024 Feb 27;21:51. doi: 10.1186/s12985-024-02314-0 (PMC10900740; doi:10.1186/s12985-024-02314-0)
Supplement: Supplementary file 3 — Supplementary Material 3 [file 12985_2024_2314_MOESM3_ESM.xlsx]

## Sheet: Sheet1
Tble S3. Rodent samples tested for BastVs in the this study
Animal species		No. of Collected Samples			No. of AstVs Positive
					Samples (%+)
Rattus tanezum		154			3(1.94%)
Rattus nitidus		15			0
Rattus norvegicus		68			0
Subtotal		237			3(1.26%)
