# Supplementary material for: Diversity of astroviruses in wild animals in Yunnan province, China
Source: Virol J. 2024 Feb 27;21:51. doi: 10.1186/s12985-024-02314-0 (PMC10900740; doi:10.1186/s12985-024-02314-0)
Supplement: Supplementary file 4 — Supplementary Material 4 [file 12985_2024_2314_MOESM4_ESM.xlsx]

## Sheet: Sheet1
	Table S4. RoBastv-LH-6 Full length genome amplification primers used in this study
	Primer (sense)	Nucleotide sequence 5’ to 3’	Position
	RoBastv-LH-6-1F	ATGGACCTCTCCTTCTCCGC	1-2455
	RoBastv-LH-6-1R1	CCTCCTGCACCACATCAGTCA
	RoBastv-LH-6-1R2	TCCTTGGTGACACGCTCGAT
	RoBastv-LH-6-2F1	TCCCCAGGACATCGTGACCC	1856-4548
	RoBastv-LH-6-2R1	CCTCCCWCCGTGTCGAGCA
	RoBastv-LH-6-2F2	CACAGGGCTCAACCTTCCG	2032-4424
	RoBastv-LH-6-2R2	ATTGTCGCCTGATCCTCGTG
	RoBastv-LH-6-3F	CCATGTACCGGATCTCACACC	4002-5824
	RoBastv-LH-6-3-R	TGGAAACTCATCCGCGGG
