# Supplementary material for: Diversity of astroviruses in wild animals in Yunnan province, China
Source: Virol J. 2024 Feb 27;21:51. doi: 10.1186/s12985-024-02314-0 (PMC10900740; doi:10.1186/s12985-024-02314-0)
Supplement: Supplementary file 5 — Supplementary Material 5 [file 12985_2024_2314_MOESM5_ESM.xlsx]

## Sheet: Sheet1
Table S5. The GenBank accession numbers of the strains.
No.	Strains name	GenBank accession numbers
1	Avian.astrovirus.CHN_YN-KM74_2022	OR852658
2	Avian.astrovirus.CHN_YN-Dl2_2022	OR852659
3	Avian.astrovirus.CHN_YN-Dl58_2022	OR800733
4	Avian.astrovirus.CHN_YN-KM168_2022	OR800734
5	Avian.astrovirus.CHN_YN-KM159_2022	OR800735
6	Avian.astrovirus.CHN_YN-KM75_2022	OR800736
7	Rodent.astrovirus.CHN_YN-KM6_2022	OR800743
8	Rodent.astrovirus.CHN_YN-KM2_2022	OR800745
9	Rodent.astrovirus.CHN_YN-BS54_2023	OR800746
10	Rodent.astrovirus.CHN_YN-LH38_2022	OR840945
11	Rodent.astrovirus.CHN_YN-LH29_2022	OR840946
12	Rodent.astrovirus.CHN_YN-LH37_2022	OR840947
13	Rodent.astrovirus.CHN_YN-LH15_2022	OR840948
14	Rodent.astrovirus.CHN_YN-WS4_2022	OR840949
15	Rodent.astrovirus.CHN_YN-NJ72_2022	OR840950
16	Rodent.astrovirus.CHN_YN-LH38_2022	OR840945
17	Rodent.astrovirus.CHN_YN-LH29_2022	OR840946
18	Rodent.astrovirus.CHN_YN-LH37_2022	OR840947
19	Rodent.astrovirus.CHN_YN-LH15_2022	OR840948
20	Rodent.astrovirus.CHN_YN-WS4_2022	OR840949
21	Rodent.astrovirus.CHN_YN-NJ72_2022	OR840950
22	Rodent.astrovirus.CHN_YN-WS23_2022	OR835134
23	Rodent.astrovirus.CHN_YN-LH5_2022	OR835135
24	Rodent.astrovirus.CHN_YN-BS43_2023	OR835136
25	Rodent.astrovirus.CHN_YN-BS52_2023	OR835137
26	Rodent.astrovirus.CHN_YN-LH10_2022	OR835138
27	Rodent.astrovirus.CHN_YN-LH3_2022	OR835139
28	Rodent.astrovirus.CHN_YN-LH32_2022	OR835141
29	Rodent.astrovirus.CHN_YN-LH1_2022	OR835142
30	Rodent.astrovirus.CHN_YN-LH4_2022	OR835143
31	Rodent.astrovirus.CHN_YN-WS10_2022	OR835144
32	Rodent.astrovirus.CHN_YN-NJ76_2022	OR835145
33	Rodent.astrovirus.CHN_YN-XSBN1_2022	OR835146
34	Rodent.astrovirus.CHN_YN-BS50_2023	OR835162
35	Rodent.astrovirus.CHN_YN-WS1_2022	OR835163
36	Rodent.astrovirus.CHN_YN-WS19_2022	OR835164
37	Rodent.astrovirus.CHN_YN-WS3_2022	OR835165
38	Rodent.astrovirus.CHN_YN-WS2_2022	OR835166
39	Rodent.astrovirus.CHN_YN-WS13_2022	OR835167
40	Rodent.astrovirus.CHN_YN-WS22_2022	OR835168
41	Rodent.astrovirus.CHN_YN-WS14_2022	OR835169
42	Rodent.astrovirus.CHN_YN-WS7_2022	OR835170
43	Rodent.astrovirus.CHN_YN-WS11_2022	OR835171
44	Rodent.astrovirus.CHN_YN-WS16_2022	OR835172
45	Rodent.astrovirus.CHN_YN-NJ73_2022	OR835173
46	Rodent.astrovirus.CHN_YN-NJ80_2022	OR835174
47	Rodent.astrovirus.CHN_YN-NJ74_2022	OR835175
48	Rodent.astrovirus.CHN_YN-NJ82_2022	OR835176
49	Rodent.astrovirus.CHN_YN-NJ81_2022	OR835177
50	Rodent.astrovirus.CHN_YN-LH35_2022	OR835178
51	Rodent.astrovirus.CHN_YN-LH31_2022	OR835179
52	Rodent.astrovirus.CHN_YN-LH13_2022	OR835180
53	Rodent.astrovirus.CHN_YN-LH16_2022	OR835181
54	Rodent.astrovirus.CHN_YN-LH23_2022	OR835182
55	Rodent.astrovirus.CHN_YN-LH39_2022	OR835183
56	Rodent.astrovirus.CHN_YN-LH25_2022	OR835184
57	Rodent.astrovirus.CHN_YN-LH7_2022	OR835186
58	Rodent.astrovirus.CHN_YN-LH21_2022	OR835187
59	Rodent.astrovirus.CHN_YN-LH2_2022	OR835188
60	Rodent.astrovirus.CHN_YN-LH9_2022	OR800737
61	Rodent.astrovirus.CHN_YN-BS46_2023	PP197957
62	Bat.astrovirus.CHN_YN-Nj491_2022	OR806931
63	Bat.astrovirus.CHN_YN-Nj77_2022	OR806932
64	Bat.astrovirus.CHN_YN-Nj86_2022	OR806933
65	Bat.astrovirus.CHN_YN-Nj942_2022	OR806934
66	Bat.astrovirus.CHN_YN-Nj99_2022	OR806935
67	Bat.astrovirus.CHN_YN-Nj62_2022	OR826336
68	Bat.astrovirus.CHN_YN-Nj104_2022	OR826337
69	Bat.astrovirus.CHN_YN-Nj492_2022	OR826338
70	Bat.astrovirus.CHN_YN-Nj941_2022	OR826339
71	Bat.astrovirus.CHN_YN-Nj102_2022	OR826340
72	Bat.astrovirus.CHN_YN-Nj137_2022	OR826341
73	Bat.astrovirus.CHN_YN-JG26_2022	OR826342
74	Bat.astrovirus.CHN_YN-JG33_2022	OR826343
75	Bat.astrovirus.CHN_YN-JG36_2022	OR826344
76	Bat.astrovirus.CHN_YN-JG45_2022	OR826345
77	Bat.astrovirus.CHN_YN-Nj112_2022	OR806930
78	Porcine.astrovirus.CHN_YN-ZT18_2022	OR826329
79	Porcine.astrovirus.CHN_YN-ZT7_2022	OR818350
80	Porcine.astrovirus.CHN_YN-ZT13_2022	OR818351
81	Porcine.astrovirus.CHN_YN-ZT5_2022	OR818352
82	Porcine.astrovirus.CHN_YN-ZT1_2022	OR818353
83	Porcine.astrovirus.CHN_YN-ZT19_2022	OR818354
84	Porcine.astrovirus.CHN_YN-ZT8_2022	OR818355
85	Porcine.astrovirus.CHN_YN-QJ1_2022	OR818356
86	Porcine.astrovirus.CHN_YN-ZT3_2022	OR818357
87	Porcine.astrovirus.CHN_YN-ZT31_2022	OR815356
88	Porcine.astrovirus.CHN_YN-ZT30_2022	OR815357
89	Porcine.astrovirus.CHN_YN-ZT23_2022	OR815358
90	Porcine.astrovirus.CHN_YN-ZT26_2022	OR815359
91	Porcine.astrovirus.CHN_YN-ZT15_2022	OR800738
92	Porcine.astrovirus.CHN_YN-ZT21_2022	OR800739
93	Porcine.astrovirus.CHN_YN-ZT12_2022	OR800740
94	Porcine.astrovirus.CHN_YN-ZT2_2022	OR800741
95	Porcine.astrovirus.CHN_YN-ZT32_2022	OR800742
96	Rodent astrovirus strain CHN/YN/KM-5/2022	OR711901
97	Rodent Bastrovirus strain CHN/YN/LH-6/2022	OR710300
98	Rodent astrovirus strain CHN/YN/LH-36/2022	OR774966
